# Supplementary material for: An innovative diagnostic technology for the codon mutation C580Y in kelch13 of Plasmodium falciparum with MinION nanopore sequencer
Source: Malar J. 2018 May 29;17:217. doi: 10.1186/s12936-018-2362-x (PMC5975513; doi:10.1186/s12936-018-2362-x)
Supplement: Supplementary file 2 — Additional file 2: Table S1. The analysis of FAST5 reads collected 30 min after the start of MinION sequencing. Table S2. The results of the visualization analysis and the valiant calling using the reads collected 30 min and 48 h after the start of MinION sequencing. Table S3. The analysis of FAST5 reads collected 48 h after the start of MinION sequencing. Table S4. Nucleotide sequences of the Barcoded-LAMP primers constructed for kelch 13 of Plasmodium falciparum. Table S5. Summary of the results of nested PCR and Barcoded-LAMP amplifications in clinical samples. [file 12936_2018_2362_MOESM2_ESM.xlsx]

## Sheet: Table S1
RUN1: 30 minutes
	Sample type		Total Read	%	Total bases of MinION	%	Total mapped read	Mapped read for reference	%	Mapped read >MQ60	%	Mapped bases >MQ60	Coverage	%_bases_above_Depth_50	Mismarched bases	Error rate (%)	Accuracy (%)	Consensus	Genotype
Barcode1	Clinical	P.f.	791	6.00699	906992	4.99026	2667	2637	98.8751	1508	56.5429	132055	1390.05	100	13402	10.1488	89.8512	TATGTGTGTTGCTTTTGATAATAAAATTTATGTCATTGGTGGAACTAATGGTGAGAGATTAAATTCTATTGAAGTATATGAAGAAAAAATGAATA	WT
Barcode2	Clinical	P.f.	891	6.7664	1282796	7.05793	3477	3440	98.9359	2040	58.6713	179920	1893.89	100	18279	10.1595	89.8405	TATGTGTGTTGCTTTTGATAATAAAATTTATGTCATTGGTGGAACTAATGGTGAGAGATTAAATTCTATTGAAGTATATGAAGAAAAAATGAATA	WT
Barcode3	Clinical	P.f.	520	3.94897	621816	3.42123	1946	1931	99.2292	1185	60.8941	104816	1103.33	100	10493	10.0109	89.9891	TATGTGTGTTGCTTTTGATAATAAAATTTATGTCATTGGTGGAACTAATGGTGAGAGATTAAATTCTATTGAAGTATATGAAGAAAAAATGAATA	WT
Barcode4	Clinical	P.f.	676	5.13366	901125	4.95798	2788	2767	99.2468	1652	59.2539	145840	1535.16	100	14520	9.95612	90.0439	TATGTGTGTTGCTTTTGATAATAAAATTTATGTCATTGGTGGAACTAATGGTGAGAGATTAAATTCTATTGAAGTATATGAAGAAAAAATGAATA	WT
Barcode5	Clinical	P.f.	684	5.19441	876600	4.82305	2627	2604	99.1245	1568	59.6879	138658	1459.56	100	14313	10.3225	89.6775	TATGTGTGTTGCTTTTGATAATAAAATTTATGTCATTGGTGGAACTAATGGTGAGAGATTAAATTCTATTGAAGTATATGAAGAAAAAATGAATA	WT
Barcode6	Clinical	P.f.	579	4.39702	690657	3.79999	1999	1975	98.7994	1170	58.5293	103113	1085.4	100	10478	10.1617	89.8383	TATGTGTGTTGCTTTTGATAATAAAATTTATGTCATTGGTGGAACTAATGGTGAGAGATTAAATTCTATTGAAGTATATGAAGAAAAAATGAATA	WT
Barcode7	Clinical	P.f.	714	5.42224	882820	4.85727	2634	2614	99.2407	1588	60.2885	139997	1473.65	100	14343	10.2452	89.7548	TATGTGTGTTGCTTTTGATAATAAAATTTATGTCATTGGTGGAACTAATGGTGAGAGATTAAATTCTATTGAAGTATATGAAGAAAAAATGAATA	WT
Barcode8	Clinical	P.f.	560	4.25273	682420	3.75467	2066	2044	98.9351	1204	58.2769	105546	1111.01	100	10871	10.2998	89.7002	TATGTGTGTTGCTTTTGATAATAAAATTTATGTCATTGGTGGAACTAATGGTGAGAGATTAAATTCTATTGAAGTATATGAAGAAAAAATGAATA	WT
Barcode9	Clinical	P.f.	347	2.63518	400542	2.20378	1218	1203	98.7685	739	60.6732	65145	685.737	100	6620	10.1619	89.8381	TATGTGTGTTGCTTTTGATAATAAAATTTATGTCATTGGTGGAACTAATGGTGAGAGATTAAATTCTATTGAAGTATATGAAGAAAAAATGAATA	WT
Barcode10	Clinical	P.f.	729	5.53615	816308	4.49132	2510	2483	98.9243	1517	60.4382	133864	1409.09	100	13754	10.2746	89.7254	TATGTGTGTTGCTTTTGATAATAAAATTTATGTCATTGGTGGAACTAATGGTGAGAGATTAAATTCTATTGAAGTATATGAAGAAAAAATGAATA	WT
Barcode11	Clinical	P.f.	1020	7.74605	1281734	7.05209	3943	3902	98.9602	2322	58.8892	204161	2149.06	100	20580	10.0803	89.9197	TATGTGTGTTGCTTTTGATAATAAAATTTATGTCATTGGTGGAACTAATGGTGAGAGATTAAATTCTATTGAAGTATATGAAGAAAAAATGAATA	WT
Barcode12	Clinical	P.f.	941	7.14611	1171393	6.44499	3537	3494	98.7843	2060	58.2414	181630	1911.89	100	18442	10.1536	89.8464	TATGTGTGTTGCTTTTGATAATAAAATTTATGTCATTGGTGGAACTAATGGTGAGAGATTAAATTCTATTGAAGTATATGAAGAAAAAATGAATA	WT
None			4716	35.8141	7660034	42.1454	－	－	－	－	－	－	－	－	－	－	－	－	－
Total			13168	100	18175237	100	－	－	－	－	－	－	－	－	－	－	－	－	－
RUN2: 30 minutes
	Sample type		Total Read	%	Total bases of MinION	%	Total mapped read	Mapped read for reference	%	Mapped read >MQ60	%	Mapped bases >MQ60	Coverage	%_bases_above_Depth_50	Mismarched bases	Error rate (%)	Accuracy (%)	Consensus	Genotype
Barcode1	Clinical	P.f.	224	4.59205	278810	10.5667	822	810	98.5401	468	56.9343	41541	437.274	100	4201	10.1129	89.8871	TATGTGTGTTGCTTTTGATAATAAAATTTATGTCATTGGTGGAACTAATGGTGAGAGATTAAATTCTATTGAAGTATATGAAGAAAAAATGAATA	WT
Barcode2	Clinical	P.f.	131	2.68553	181033	6.86105	476	462	97.0588	266	55.8824	23410	246.421	100	2488	10.6279	89.3721	TATGTGTGTTGCTTTTGATAATAAAATTTATGTCATTGGTGGAACTAATGGTGAGAGATTAAATTCTATTGAAGTATATGAAGAAAAAATGAATA	WT
Barcode3	Clinical	P.f.	81	1.66052	112415	4.26047	301	295	98.0066	173	57.4751	15203	160.032	100	1532	10.077	89.923	TATGTGTGTTGCTTTTGATAATAAAATTTATGTCATTGGTGGAACTAATGGTGAGAGATTAAATTCTATTGAAGTATATGAAGAAAAAATGAATA	WT
Barcode4	Clinical	P.f.	74	1.51702	90257	3.42069	267	264	98.8764	156	58.427	13764	144.884	100	1465	10.6437	89.3563	TATGTGTGTTGCTTTTGATAATAAAATTTATGTCATTGGTGGAACTAATGGTGAGAGATTAAATTCTATTGAAGTATATGAAGAAAAAATGAATA	WT
Barcode5	Clinical	P.f.	109	2.23452	150931	5.7202	410	404	98.5366	232	56.5854	20545	216.263	100	2131	10.3724	89.6276	TATGTGTGTTGCTTTTGATAATAAAATTTATGTCATTGGTGGAACTAATGGTGAGAGATTAAATTCTATTGAAGTATATGAAGAAAAAATGAATA	WT
Barcode6	Clinical	P.f.	75	1.53752	96485	3.65673	228	216	94.7368	133	58.3333	11863	124.874	100	1225	10.3262	89.6738	TATGTGTGTTGCTTTTGATAATAAAATTTATGTCATTGGTGGAACTAATGGTGAGAGATTAAATTCTATTGAAGTATATGAAGAAAAAATGAATA	WT
Barcode7	Clinical	P.f.	98	2.00902	107252	4.06479	283	275	97.1731	149	52.6502	13246	139.432	100	1396	10.539	89.461	TATGTGTGTTGCTTTTGATAATAAAATTTATGTCATTGGTGGAACTAATGGTGAGAGATTAAATTCTATTGAAGTATATGAAGAAAAAATGAATA	WT
Barcode8	Clinical	P.f.	159	3.25953	208473	7.90101	568	558	98.2394	326	57.3944	29186	307.221	100	2920	10.0048	89.9952	TATGTGTGTTGCTTTTGATAATAAAATTTATGTCATTGGTGGAACTAATGGTGAGAGATTAAATTCTATTGAAGTATATGAAGAAAAAATGAATA	WT
Barcode9	Clinical	P.f.	90	1.84502	116496	4.41514	278	270	97.1223	152	54.6763	13324	140.253	100	1334	10.012	89.988	TATGTGTGTTGCTTTTGATAATAAAATTTATGTCATTGGTGGAACTAATGGTGAGAGATTAAATTCTATTGAAGTATATGAAGAAAAAATGAATA	WT
Barcode10	Clinical	P.f.	142	2.91103	198317	7.51611	536	531	99.0672	292	54.4776	25554	268.989	100	2718	10.6363	89.3637	TATGTGTGTTGCTTTTGATAATAAAATTTATGTCATTGGTGGAACTAATGGTGAGAGATTAAATTCTATTGAAGTATATGAAGAAAAAATGAATA	WT
Barcode11	Clinical	P.f.	89	1.82452	78502	2.97518	245	237	96.7347	140	57.1429	12425	130.789	100	1237	9.95573	90.0443	TATGTGTGTTGCTTTTGATAATAAAATTTATGTCATTGGTGGAACTAATGGTGAGAGATTAAATTCTATTGAAGTATATGAAGAAAAAATGAATA	WT
Barcode12	Clinical	P.f.	160	3.28003	270665	10.2581	538	503	93.4944	315	58.5502	27565	290.158	100	2792	10.1288	89.8712	TATGTGTGTTGCTTTTGATAATAAAATTTATGTCATTGGTGGAACTAATGGTGAGAGATTAAATTCTATTGAAGTATATGAAGAAAAAATGAATA	WT
None			3446	70.6437	748924	28.3838	－	－	－	－	－	－	－	－	－	－	－	－	－
Total			4878	100	2638560	100	－	－	－	－	－	－	－	－	－	－	－	－	－
RUN3: 30 minute
	Sample type		Total Read	%	Total bases of MinION	%	Total mapped read	Mapped read for reference	%	Mapped read >MQ60	%	Mapped bases >MQ60	Coverage	%_bases_above_Depth_50	Mismarched bases	Error rate (%)	Accuracy (%)	Consensus	Genotype
Barcode1	Clinical	P.f.	752	6.20872	818693	2.91185	2286	2242	98.0752	1296	56.6929	114279	1202.94	100	11629	10.176	89.824	TATGTGTGTTGCTTTTGATAATAAAATTTATGTCATTGGTGGAACTAATGGTGAGAGATTAAATTCTATTGAAGTATATGAAGAAAAAATGAATA	Wild type
Barcode2	Clinical	P.f.	240	1.98151	292638	1.04083	795	780	98.1132	456	57.3585	40681	428.221	100	4123	10.135	89.865	TATGTGTGTTGCTTTTGATAATAAAATTTATGTCATTGGTGGAACTAATGGTGAGAGATTAAATTCTATTGAAGTATATGAAGAAAAAATGAATA	Wild type
Barcode3	Clinical	P.f.	243	2.00627	262055	0.932052	735	716	97.415	432	58.7755	38295	403.105	100	3911	10.2128	89.7872	TATGTGTGTTGCTTTTGATAATAAAATTTATGTCATTGGTGGAACTAATGGTGAGAGATTAAATTCTATTGAAGTATATGAAGAAAAAATGAATA	Wild type
Barcode4	Clinical	P.f.	310	2.55945	318627	1.13326	972	964	99.177	554	56.9959	48869	514.411	100	4988	10.2069	89.7931	TATGTGTGTTGCTTTTGATAATAAAATTTATGTCATTGGTGGAACTAATGGTGAGAGATTAAATTCTATTGAAGTATATGAAGAAAAAATGAATA	Wild type
Barcode5	Clinical	P.f.	698	5.76288	758285	2.69699	2093	2052	98.0411	1148	54.8495	101512	1068.55	100	10361	10.2067	89.7933	TATGTGTGTTGCTTTTGATAATAAAATTTATGTCATTGGTGGAACTAATGGTGAGAGATTAAATTCTATTGAAGTATATGAAGAAAAAATGAATA	Wild type
Barcode6	Clinical	P.f.	343	2.8319	422370	1.50224	1048	1019	97.2328	600	57.2519	52979	557.674	100	5395	10.1833	89.8167	TATGTGTGTTGCTTTTGATAATAAAATTTATGTCATTGGTGGAACTAATGGTGAGAGATTAAATTCTATTGAAGTATATGAAGAAAAAATGAATA	Wild type
Barcode7	Clinical	P.f.	460	3.79789	467223	1.66177	1439	1423	98.8881	843	58.5823	74662	785.916	100	7685	10.2931	89.7069	TATGTGTGTTGCTTTTGATAATAAAATTTATGTCATTGGTGGAACTAATGGTGAGAGATTAAATTCTATTGAAGTATATGAAGAAAAAATGAATA	Wild type
Barcode8	Clinical	P.f.	607	5.01156	635356	2.25977	1911	1890	98.9011	1118	58.5034	98793	1039.93	100	10184	10.3084	89.6916	TATGTGTGTTGCTTTTGATAATAAAATTTATGTCATTGGTGGAACTAATGGTGAGAGATTAAATTCTATTGAAGTATATGAAGAAAAAATGAATA	Wild type
Barcode9	Clinical	P.f.	224	1.84941	267541	0.951564	703	683	97.155	382	54.3385	33668	354.4	100	3366	9.99762	90.0024	TATGTGTGTTGCTTTTGATAATAAAATTTATGTCATTGGTGGAACTAATGGTGAGAGATTAAATTCTATTGAAGTATATGAAGAAAAAATGAATA	Wild type
Barcode10	Clinical	P.f. / P.v. mix	343	2.8319	347337	1.23537	990	969	97.8788	537	54.2424	47200	496.842	100	4905	10.3919	89.6081	TATGTGTGTTGCTTTTGATAATAAAATTTATGTCATTGGTGGAACTAATGGTGAGAGATTAAATTCTATTGAAGTATATGAAGAAAAAATGAATA	Wild type
Barcode11	Plasmid	C580Y	389	3.21169	547680	1.94794	1475	1449	98.2373	793	53.7627	71069	748.095	100	7437	10.4645	89.5355	TATGTATGTTGCTTTTGATAATAAAATTTATGTCATTGGTGGAACTAATGGTGAGAGATTAAATTCTATTGAAGTATATGAAGAAAAAATGAATA	C580Y
Barcode12	Plasmid	Wild type	476	3.92999	677127	2.40834	1505	1449	96.2791	822	54.6179	72374	761.832	100	7314	10.1058	89.8942	TATGTGTGTTGCTTTTGATAATAAAATTTATGTCATTGGTGGAACTAATGGTGAGAGATTAAATTCTATTGAAGTATATGAAGAAAAAATGAATA	Wild type
None			7027	58.0168	22300993	79.318	－	－	－	－	－	－	－	－	－	－	－	－	－
Total			12112	100	28115925	100	－	－	－	－	－	－	－	－	－	－	－	－	－
																10.2248	89.7752

## Sheet: Table S2
30 minute
The visualisation analysis from igv tools									The result of Valiant calling from Samtools and Bcftools
	Total	A	C	T	G	Deletion	Insertion		POS	REF	ALT	QUALITY	INFO	GT:PL:GQ
Number	633	547	6	1	79	4	3		6	G	A	228	DP=633	1/1:255,255,0:99
%		86.4139	0.947867	0.157978	12.4803	0.631912	0.473934
48 hours
The visualisation analysis from igv tools									The result of Valiant calling from Samtools and Bcftools
	Total	A	C	T	G	Deletion	Insertion		POS	REF	ALT	QUALITY	INFO	GT:PL:GQ
Number	11074	9528	41	45	1460	70	260		6	G	A	222	DP=11074	1/1:255,255,0:99
%		86.0394	0.370237	0.406357	13.184	0.632111	2.34784

## Sheet: Table S3
RUN1: 48h
	Total Read	%	Sample type		Total bases of MinION	%	Total mapped read	Mapped read for reference	%	Mapped read >MQ60	%	Mapped bases >MQ60	Coverage	%_bases_above_Depth_50	Mismarched bases	Error rate (%)	Accuracy (%)	Consensus	Genotype
Barcode1	10774	2.44854	Clinical	P.f.	14993637	1.50365	34862	33627	96.4575	18682	53.5884	1649469	17362.8	100	174513	10.58	89.42	TATGTGTGTTGCTTTTGATAATAAAATTTATGTCATTGGTGGAACTAATGGTGAGAGATTAAATTCTATTGAAGTATATGAAGAAAAAATGAATA	Wild type
Barcode2	12977	2.9492	Clinical	P.f.	19305219	1.93605	44678	43276	96.862	23770	53.2029	2099194	22096.8	100	222413	10.5952	89.4048	TATGTGTGTTGCTTTTGATAATAAAATTTATGTCATTGGTGGAACTAATGGTGAGAGATTAAATTCTATTGAAGTATATGAAGAAAAAATGAATA	Wild type
Barcode3	7050	1.60221	Clinical	P.f.	9759691	0.978762	23324	22565	96.7458	12696	54.4332	1121297	11803.1	100	118192	10.5407	89.4593	TATGTGTGTTGCTTTTGATAATAAAATTTATGTCATTGGTGGAACTAATGGTGAGAGATTAAATTCTATTGAAGTATATGAAGAAAAAATGAATA	Wild type
Barcode4	9933	2.25741	Clinical	P.f.	14428249	1.44695	34001	33014	97.0971	18394	54.0984	1623315	17087.5	100	171417	10.5597	89.4403	TATGTGTGTTGCTTTTGATAATAAAATTTATGTCATTGGTGGAACTAATGGTGAGAGATTAAATTCTATTGAAGTATATGAAGAAAAAATGAATA	Wild type
Barcode5	9897	2.24923	Clinical	P.f.	13745998	1.37853	32663	31683	96.9997	17211	52.6927	1519743	15997.3	100	161770	10.6446	89.3554	TATGTGTGTTGCTTTTGATAATAAAATTTATGTCATTGGTGGAACTAATGGTGAGAGATTAAATTCTATTGAAGTATATGAAGAAAAAATGAATA	Wild type
Barcode6	8732	1.98446	Clinical	P.f.	11409131	1.14418	26760	25661	95.8931	14203	53.0755	1255640	13217.3	100	133756	10.6524	89.3476	TATGTGTGTTGCTTTTGATAATAAAATTTATGTCATTGGTGGAACTAATGGTGAGAGATTAAATTCTATTGAAGTATATGAAGAAAAAATGAATA	Wild type
Barcode7	9992	2.27082	Clinical	P.f.	13261755	1.32997	32066	31120	97.0498	17152	53.4897	1514856	15945.9	100	160315	10.5829	89.4171	TATGTGTGTTGCTTTTGATAATAAAATTTATGTCATTGGTGGAACTAATGGTGAGAGATTAAATTCTATTGAAGTATATGAAGAAAAAATGAATA	Wild type
Barcode8	7673	1.74379	Clinical	P.f.	10073409	1.01022	24114	23265	96.4792	12648	52.4509	1118789	11776.7	100	119164	10.6512	89.3488	TATGTGTGTTGCTTTTGATAATAAAATTTATGTCATTGGTGGAACTAATGGTGAGAGATTAAATTCTATTGAAGTATATGAAGAAAAAATGAATA	Wild type
Barcode9	4755	1.08064	Clinical	P.f.	6481489	0.650003	14814	14187	95.7675	7947	53.6452	701368	7382.82	100	74088	10.5634	89.4366	TATGTGTGTTGCTTTTGATAATAAAATTTATGTCATTGGTGGAACTAATGGTGAGAGATTAAATTCTATTGAAGTATATGAAGAAAAAATGAATA	Wild type
Barcode10	9431	2.14332	Clinical	P.f.	12683801	1.27201	30933	30092	97.2812	16750	54.1493	1477889	15556.7	100	156545	10.5925	89.4075	TATGTGTGTTGCTTTTGATAATAAAATTTATGTCATTGGTGGAACTAATGGTGAGAGATTAAATTCTATTGAAGTATATGAAGAAAAAATGAATA	Wild type
Barcode11	14145	3.21464	Clinical	P.f.	19826263	1.9883	47989	46771	97.4619	25736	53.629	2266670	23859.7	100	239376	10.5607	89.4393	TATGTGTGTTGCTTTTGATAATAAAATTTATGTCATTGGTGGAACTAATGGTGAGAGATTAAATTCTATTGAAGTATATGAAGAAAAAATGAATA	Wild type
Barcode12	14322	3.25487	Clinical	P.f.	22600836	2.26655	44161	41229	93.3607	22844	51.7289	2014818	21208.6	100	212881	10.5658	89.4342	TATGTGTGTTGCTTTTGATAATAAAATTTATGTCATTGGTGGAACTAATGGTGAGAGATTAAATTCTATTGAAGTATATGAAGAAAAAATGAATA	Wild type
None	320337	72.8009			828577484	83.0948	－	－	－	－	－	－	－	－	－	－	－	－	－
Total	440018				997146962	100	－	－	－	－	－	－	－	－	－	－	－	－	－
RUN2: 48h
	Total Read	%	Sample type		Total bases of MinION	%	Total mapped read	Mapped read for reference	%	Mapped read >MQ60	%	Mapped bases >MQ60	Coverage	%_bases_above_Depth_50	Mismarched bases	Error rate (%)	Accuracy (%)	Consensus	Genotype
Barcode1	5808	2.33308	Clinical	P.f.	8235960	0.813155	18190	17479	96.0913	9993	54.9368	884993	9315.72	100	91664	10.3576	89.6424	TATGTGTGTTGCTTTTGATAATAAAATTTATGTCATTGGTGGAACTAATGGTGAGAGATTAAATTCTATTGAAGTATATGAAGAAAAAATGAATA	WT
Barcode2	3147	1.26415	Clinical	P.f.	4920862	0.485848	9414	8912	94.6675	5044	53.5798	448028	4716.08	100	46795	10.4447	89.5553	TATGTGTGTTGCTTTTGATAATAAAATTTATGTCATTGGTGGAACTAATGGTGAGAGATTAAATTCTATTGAAGTATATGAAGAAAAAATGAATA	WT
Barcode3	1967	0.790147	Clinical	P.f.	3035568	0.299709	5688	5346	93.9873	3086	54.2546	272420	2867.58	100	28280	10.381	89.619	TATGTGTGTTGCTTTTGATAATAAAATTTATGTCATTGGTGGAACTAATGGTGAGAGATTAAATTCTATTGAAGTATATGAAGAAAAAATGAATA	WT
Barcode4	2048	0.822685	Clinical	P.f.	3139557	0.309976	6316	6002	95.0285	3462	54.8132	305752	3218.44	100	32098	10.4981	89.5019	TATGTGTGTTGCTTTTGATAATAAAATTTATGTCATTGGTGGAACTAATGGTGAGAGATTAAATTCTATTGAAGTATATGAAGAAAAAATGAATA	WT
Barcode5	2779	1.11633	Clinical	P.f.	3944292	0.389429	8770	8438	96.2144	4725	53.8769	418492	4405.18	100	43626	10.4246	89.5754	TATGTGTGTTGCTTTTGATAATAAAATTTATGTCATTGGTGGAACTAATGGTGAGAGATTAAATTCTATTGAAGTATATGAAGAAAAAATGAATA	WT
Barcode6	2139	0.85924	Clinical	P.f.	3899998	0.385056	5884	5355	91.0095	3066	52.1074	270869	2851.25	100	28187	10.4061	89.5939	TATGTGTGTTGCTTTTGATAATAAAATTTATGTCATTGGTGGAACTAATGGTGAGAGATTAAATTCTATTGAAGTATATGAAGAAAAAATGAATA	WT
Barcode7	2938	1.1802	Clinical	P.f.	4040488	0.398927	8685	8331	95.924	4677	53.8515	413697	4354.71	100	43542	10.5251	89.4749	TATGTGTGTTGCTTTTGATAATAAAATTTATGTCATTGGTGGAACTAATGGTGAGAGATTAAATTCTATTGAAGTATATGAAGAAAAAATGAATA	WT
Barcode8	4087	1.64175	Clinical	P.f.	5977085	0.590131	13104	12652	96.5507	7074	53.9835	625553	6584.77	100	65259	10.4322	89.5678	TATGTGTGTTGCTTTTGATAATAAAATTTATGTCATTGGTGGAACTAATGGTGAGAGATTAAATTCTATTGAAGTATATGAAGAAAAAATGAATA	WT
Barcode9	2077	0.834334	Clinical	P.f.	3619925	0.357403	5877	5449	92.7174	3113	52.9692	274926	2893.96	100	28643	10.4184	89.5816	TATGTGTGTTGCTTTTGATAATAAAATTTATGTCATTGGTGGAACTAATGGTGAGAGATTAAATTCTATTGAAGTATATGAAGAAAAAATGAATA	WT
Barcode10	3273	1.31477	Clinical	P.f.	4708961	0.464926	10247	9838	96.0086	5440	53.0887	481005	5063.21	100	50409	10.4799	89.5201	TATGTGTGTTGCTTTTGATAATAAAATTTATGTCATTGGTGGAACTAATGGTGAGAGATTAAATTCTATTGAAGTATATGAAGAAAAAATGAATA	WT
Barcode11	2416	0.970511	Clinical	P.f.	3851059	0.380224	7268	6875	94.5927	3892	53.5498	344819	3629.67	100	36031	10.4493	89.5507	TATGTGTGTTGCTTTTGATAATAAAATTTATGTCATTGGTGGAACTAATGGTGAGAGATTAAATTCTATTGAAGTATATGAAGAAAAAATGAATA	WT
Barcode12	4416	1.77391	Clinical	P.f.	10770471	1.06339	10824	9039	83.5089	5036	46.5262	444051	4674.22	100	46963	10.576	89.424	TATGTGTGTTGCTTTTGATAATAAAATTTATGTCATTGGTGGAACTAATGGTGAGAGATTAAATTCTATTGAAGTATATGAAGAAAAAATGAATA	WT
None	211846	85.0989			952695779	94.0618	－	－	－	－	－	－	－	－	－	－	－	－	－
Total	248941	100			1012840005	100	－	－	－	－	－	－	－	－	－	－	－	－	－
RUN3: 48h
	Total Read	%	Sample type		Total bases of MinION	%	Total mapped read	Mapped read for reference	%	Mapped read >MQ60	%	Mapped bases >MQ60	Coverage	%_bases_above_Depth_50	Mismarched bases	Error rate (%)	Accuracy (%)	Consensus	Genotype
Barcode1	16736	4.39052	Clinical	P.f.	20901773	2.13461	50268	48606	96.6937	27092	53.8951	2394097	25201	100	250862	10.4784	89.5216	TATGTGTGTTGCTTTTGATAATAAAATTTATGTCATTGGTGGAACTAATGGTGAGAGATTAAATTCTATTGAAGTATATGAAGAAAAAATGAATA	Wild type
Barcode2	5444	1.42818	Clinical	P.f.	7532664	0.769278	15316	14420	94.1499	8072	52.7031	714427	7520.28	100	74604	10.4425	89.5575	TATGTGTGTTGCTTTTGATAATAAAATTTATGTCATTGGTGGAACTAATGGTGAGAGATTAAATTCTATTGAAGTATATGAAGAAAAAATGAATA	Wild type
Barcode3	5055	1.32613	Clinical	P.f.	6688182	0.683035	15108	14456	95.6844	8213	54.3619	726675	7649.21	100	76177	10.483	89.517	TATGTGTGTTGCTTTTGATAATAAAATTTATGTCATTGGTGGAACTAATGGTGAGAGATTAAATTCTATTGAAGTATATGAAGAAAAAATGAATA	Wild type
Barcode4	6479	1.6997	Clinical	P.f.	8402101	0.85807	19966	19202	96.1735	10913	54.6579	964023	10147.6	100	101024	10.4794	89.5206	TATGTGTGTTGCTTTTGATAATAAAATTTATGTCATTGGTGGAACTAATGGTGAGAGATTAAATTCTATTGAAGTATATGAAGAAAAAATGAATA	Wild type
Barcode5	14125	3.70555	Clinical	P.f.	18120444	1.85056	43451	42091	96.87	23316	53.6604	2063405	21720.1	100	217308	10.5315	89.4685	TATGTGTGTTGCTTTTGATAATAAAATTTATGTCATTGGTGGAACTAATGGTGAGAGATTAAATTCTATTGAAGTATATGAAGAAAAAATGAATA	Wild type
Barcode6	7081	1.85763	Clinical	P.f.	9545540	0.974844	21024	20040	95.3196	11105	52.8206	981517	10331.8	100	103346	10.5292	89.4708	TATGTGTGTTGCTTTTGATAATAAAATTTATGTCATTGGTGGAACTAATGGTGAGAGATTAAATTCTATTGAAGTATATGAAGAAAAAATGAATA	Wild type
Barcode7	9467	2.48357	Clinical	P.f.	12020901	1.22764	29437	28550	96.9868	16142	54.8358	1429169	15043.9	100	150530	10.5327	89.4673	TATGTGTGTTGCTTTTGATAATAAAATTTATGTCATTGGTGGAACTAATGGTGAGAGATTAAATTCTATTGAAGTATATGAAGAAAAAATGAATA	Wild type
Barcode8	12482	3.27453	Clinical	P.f.	14537186	1.48462	36798	35615	96.7852	19812	53.8399	1752132	18443.5	100	183084	10.4492	89.5508	TATGTGTGTTGCTTTTGATAATAAAATTTATGTCATTGGTGGAACTAATGGTGAGAGATTAAATTCTATTGAAGTATATGAAGAAAAAATGAATA	Wild type
Barcode9	4453	1.1682	Clinical	P.f.	5696372	0.581746	12260	11616	94.7471	6634	54.1109	584849	6156.31	100	61250	10.4728	89.5272	TATGTGTGTTGCTTTTGATAATAAAATTTATGTCATTGGTGGAACTAATGGTGAGAGATTAAATTCTATTGAAGTATATGAAGAAAAAATGAATA	Wild type
Barcode10	6115	1.60421	Clinical	P.f. / P.v. mix	6948629	0.709633	17577	16931	96.3247	9542	54.2869	842361	8866.96	100	87767	10.4192	89.5808	TATGTGTGTTGCTTTTGATAATAAAATTTATGTCATTGGTGGAACTAATGGTGAGAGATTAAATTCTATTGAAGTATATGAAGAAAAAATGAATA	Wild type
Barcode11	8525	2.23645	Plasmid	C580Y	12454788	1.27195	27603	26682	96.6634	14390	52.132	1279103	13464.2	100	137803	10.7734	89.2266	TATGTATGTTGCTTTTGATAATAAAATTTATGTCATTGGTGGAACTAATGGTGAGAGATTAAATTCTATTGAAGTATATGAAGAAAAAATGAATA	C580Y
Barcode12	10563	2.7711	Plasmid	Wild type	17166423	1.75313	30004	27534	91.7678	15602	51.9997	1382052	14547.9	100	143893	10.4115	89.5885	TATGTGTGTTGCTTTTGATAATAAAATTTATGTCATTGGTGGAACTAATGGTGAGAGATTAAATTCTATTGAAGTATATGAAGAAAAAATGAATA	Wild type
None	274660	72.0543			839171230	85.7009	－	－	－	－	－	－	－	－	－	－	－	－	－
Total	381185	100			979186233	100	－	－	－	－	－	－	－	－	－	－	－	－	－
												1.07393e+06	11304.5

## Sheet: Table S4
Nucleotide sequences of constructed LAMP primers for K13
Barcoded-LAMP primer
Primer	Sequence (3' - 5')	Length
F3	TGGGGGATATGATGGCTC	18
B3	ATTATCAATACCTCCAACAACAT	23
FIP	AGCTGATGATCTAGGGGTATTCAA-AAGAAAGTTGTCGGTGTCTTTGTG-TTCTATTATACCGAATGTAGAAGCA	73
BIP	AATGGGAACAATTTCCATATGCCT-GATTAAGGTAATTAAAAGCTGCTC	48
LF	CCCATGCTTTCATACGATGATCATA	25
The FIP primer consisted of F2 and the complementary strand of F1 (F1c).
The BIP primer consisted of B2 and the complementary strand of B1 (B1c).

## Sheet: Table S5
Summary of the results of nested PCR and Barcoded-LAMP amplifications.
			Barcoded-LAMP
			Posivite	Negative
Nested PCR	P. f	33	29	4
	P. f / P. v	1	0	1
	P. v	6	0	6
P. f, P. falciparum; P. v, P. vivax; P.f/P.v, P. falciparum and P. vivax co-infection.
